# Supplementary material for: Profiling the cell diversity and tissue structure of aqueous humor circulatory system in human eyes using spatial single-cell RNA sequencing
Source: Genes Dis. 2024 Apr 12;12(1):101304. doi: 10.1016/j.gendis.2024.101304 (PMC11472072; doi:10.1016/j.gendis.2024.101304)
Supplement: Multimedia component 3 [file mmc3.xlsx]

## Sheet: S1
Table S1. Clinical characteristics and experimental details for samples. HCS, human corneoscleral rim; RT, right eye; RTP, remove to preservation; IHC, Immunohistochemistry; ST,Stereo-seq; HE,H&E staining; Y, experiment conducted;
Patient Number	source	Sex	Age	Cause of enucleation	RTP(minute)	IHC	ST#	HE
HCS1-RT	Liaocheng People's Hospital	F	49	Choroidal melanoma	5	MYOC, CFD	Y	Y
#The four samples were embedded by OCT and laid on two stereoseq chips (chip1 and chip2), named chip1_s1,chip1_s2,chip2_s3, and chip2_s4, respectively.

## Sheet: S2
Table S2. ST data statistics.
Patient Number	ST Sample Number	Input Reads (M)	Clean Reads (M)	Unique Reads (M)	Bin size for annotation	contained DNBs on average	Median counts per bin	Mean counts per bin	Median genes per bin	Mean genes per bin
HCS1-RT	Chip1	1373	674.17	472.01	cellbin	1003.31	693	835.92	374	420.13
HCS1-RT	Chip2	1844	938.8	651.79	cellbin	949.66	780	934.95	417	470.52

## Sheet: S3
Table S3. Marker genes for the annotation of cell types in AH circulation system.
Marker gene	Cell type	Supplementary reference
ACTA2,MYL9	Smooth muscle	Donadon, M., & Santoro, M. M. (2021). The origin and mechanisms of smooth muscle cell development in vertebrates. Development, 148(7), dev197384. Lee, M. Y., Park, C., Berent, R. M., Park, P. J., Fuchs, R., Syn, H., ... & Ro, S. (2015). Smooth muscle cell genome browser: enabling the identification of novel serum response factor target genes. PloS one, 10(8), e0133751.
DCT,TFPI2	Iris pigment epithelium	Wang, J., Rattner, A., & Nathans, J. (2021). A transcriptome atlas of the mouse iris at single-cell resolution defines cell types and the genomic response to pupil dilation. Elife, 10, e73477. Collin J, Hasoon MSR, Zerti D, Hammadi S, Dorgau B, Clarke L, Steel D, Hussain R, Coxhead J, Lisgo S, Queen R, Lako M. (2023). Single-cell RNA sequencing reveals transcriptional changes of human choroidal a…
TPM2,DES,CHRM3	Ciliary muscle	van Zyl, T., Yan, W., McAdams, A. M., Monavarfeshani, A., Hageman, G. S., & Sanes, J. R. (2022). Cell atlas of the human ocular anterior segment: Tissue-specific and shared cell types. Proceedings of the National Academy of Sciences, 119(29), e2200914119.
COL9A3,ATP1A2	Ciliary body epithelium
KRT12,KRT3,KRT5	Corneal epithelium
MYOC,APOD,MGP	Trabecular meshwork	van Zyl, T., Yan, W., McAdams, A., Peng, Y. R., Shekhar, K., Regev, A., ... & Sanes, J. R. (2020). Cell atlas of aqueous humor outflow pathways in eyes of humans and four model species provides insight into glaucoma pathogenesis. Proceedings of the National Academy of Sciences, 117(19), 10339-10349. van Zyl, T., Yan, W., McAdams, A. M., Monavarfeshani, A., Hageman, G. S., & Sanes, J. R. (2022). C…
PI16,SFRP4	Fibroblasts	van Zyl, T., Yan, W., McAdams, A. M., Monavarfeshani, A., Hageman, G. S., & Sanes, J. R. (2022). Cell atlas of the human ocular anterior segment: Tissue-specific and shared cell types. Proceedings of the National Academy of Sciences, 119(29), e2200914119.
PRX,MPZ,MBP	Schwann cells	van Zyl, T., Yan, W., McAdams, A., Peng, Y. R., Shekhar, K., Regev, A., ... & Sanes, J. R. (2020). Cell atlas of aqueous humor outflow pathways in eyes of humans and four model species provides insight into glaucoma pathogenesis. Proceedings of the National Academy of Sciences, 117(19), 10339-10349. Liu Z, Jin YQ, Chen L, Wang Y, Yang X, Cheng J, Wu W, Qi Z, Shen Z. Specific marker expression and…
HBB,HBA2,HBA1	Erythrocytes	Jain, V., Yang, W. H., Wu, J., Roback, J. D., Gregory, S. G., & Chi, J. T. (2022). Single Cell RNA-Seq Analysis of Human Red Cells. Frontiers in physiology, 13, 828700.
KRT13,KRT15	Conjunctival	van Zyl, T., Yan, W., McAdams, A. M., Monavarfeshani, A., Hageman, G. S., & Sanes, J. R. (2022). Cell atlas of the human ocular anterior segment: Tissue-specific and shared cell types. Proceedings of the National Academy of Sciences, 119(29), e2200914119.
ACKR1,CLDN5	Vessel endothelium	Trimm, E., & Red-Horse, K. (2022). Vascular endothelial cell development and diversity. Nature Reviews Cardiology, 1-14.
TPSB2,TPSAB1	Mast cells	Wu, C., Boey, D., Bril, O., Grootens, J., Vijayabaskar, M. S., Sorini, C., ... & Dahlin, J. S. (2022). Single-cell transcriptomics reveals the identity and regulators of human mast cell progenitors. Blood Advances.
TRPM1,PMEL	Melanocytes	van Zyl, T., Yan, W., McAdams, A., Peng, Y. R., Shekhar, K., Regev, A., ... & Sanes, J. R. (2020). Cell atlas of aqueous humor outflow pathways in eyes of humans and four model species provides insight into glaucoma pathogenesis. Proceedings of the National Academy of Sciences, 117(19), 10339-10349. Watt B, van Niel G, Raposo G, Marks MS. PMEL: a pigment cell-specific model for functional amyloid…
Marker genes for the annotation of subpopulation types in TM.
CFD, TYRP1	Anterior area of TM	van Zyl, T., Yan, W., McAdams, A., Peng, Y. R., Shekhar, K., Regev, A., ... & Sanes, J. R. (2020). Cell atlas of aqueous humor outflow pathways in eyes of humans and four model species provides insight into glaucoma pathogenesis. Proceedings of the National Academy of Sciences, 117(19), 10339-10349. Gautron A, Migault M, Bachelot L, Corre S, Galibert MD, Gilot D. Human TYRP1: Two functions for a …
CHI3L1, ANGPTL7, MYOC	Near-juxtacanalicular TM area	van Zyl, T., Yan, W., McAdams, A., Peng, Y. R., Shekhar, K., Regev, A., ... & Sanes, J. R. Cell atlas of aqueous humor outflow pathways in eyes of humans and four model species provides insight into glaucoma pathogenesis. Proceedings of the National Academy of Sciences, 117(19), 10339-10349. Patel G, Fury W, Yang H, Gomez-Caraballo M, Bai Y, Yang T, Adler C, Wei Y, Ni M, Schmitt H, Hu Y, Yancopou…

## Sheet: S4
Table S4. The GO enrichment annotation of TM subpopulations
ID	Description	GeneRatio	BgRatio	pvalue	p.adjust	qvalue	geneID	Count	Cluster
GO:0030198	extracellular matrix organization	9/34	301/18722	2.34804e-09	7.95612e-07	5.63416e-07	ANGPTL7/FMOD/COL8A1/CCN2/COL8A2/SMOC2/LUM/FBLN5/COL1A1	9	the anterior area of TM
GO:0043062	extracellular structure organization	9/34	302/18722	2.41722e-09	7.95612e-07	5.63416e-07	ANGPTL7/FMOD/COL8A1/CCN2/COL8A2/SMOC2/LUM/FBLN5/COL1A1	9	the anterior area of TM
GO:0045229	external encapsulating structure organization	9/34	304/18722	2.56098e-09	7.95612e-07	5.63416e-07	ANGPTL7/FMOD/COL8A1/CCN2/COL8A2/SMOC2/LUM/FBLN5/COL1A1	9	the anterior area of TM
GO:0051216	cartilage development	7/34	190/18722	4.23499e-08	9.86752e-06	6.98773e-06	CHI3L1/BGN/CCN2/LUM/CYTL1/RSPO2/COL1A1	7	the anterior area of TM
GO:0061448	connective tissue development	7/34	252/18722	2.90553e-07	5.4159e-05	3.83529e-05	CHI3L1/BGN/CCN2/LUM/CYTL1/RSPO2/COL1A1	7	the anterior area of TM
GO:0071560	cellular response to transforming growth factor beta stimulus	6/34	250/18722	5.24836e-06	0.000800575	0.000566931	PENK/FMOD/THBS1/LTBP2/HTRA1/COL1A1	6	the anterior area of TM
GO:0071559	response to transforming growth factor beta	6/34	256/18722	6.0129e-06	0.000800575	0.000566931	PENK/FMOD/THBS1/LTBP2/HTRA1/COL1A1	6	the anterior area of TM
GO:0001503	ossification	7/34	408/18722	7.17404e-06	0.000835775	0.000591858	PENK/MYOC/CCN2/ANKH/CDH11/RSPO2/COL1A1	7	the anterior area of TM
GO:0070482	response to oxygen levels	6/34	347/18722	3.36813e-05	0.00348789	0.00246996	PENK/CCN2/THBS1/SOD3/RORA/COL1A1	6	the anterior area of TM
GO:0031589	cell-substrate adhesion	6/34	363/18722	4.33226e-05	0.00403767	0.00285929	MYOC/COL8A1/CCN2/THBS1/FBLN5/COL1A1	6	the anterior area of TM
GO:0016055	Wnt signaling pathway	6/34	444/18722	0.000131648	0.00838286	0.00593636	IGFBP2/MYOC/RSPO4/IGFBP6/RSPO2/COL1A1	6	the anterior area of TM
GO:0198738	cell-cell signaling by wnt	6/34	446/18722	0.000134917	0.00838286	0.00593636	IGFBP2/MYOC/RSPO4/IGFBP6/RSPO2/COL1A1	6	the anterior area of TM
GO:0036293	response to decreased oxygen levels	5/34	322/18722	0.000269506	0.012559	0.00889369	PENK/CCN2/THBS1/SOD3/RORA	5	the anterior area of TM
GO:0030111	regulation of Wnt signaling pathway	5/34	328/18722	0.000293449	0.0130236	0.0092227	IGFBP2/RSPO4/IGFBP6/RSPO2/COL1A1	5	the anterior area of TM
GO:0007568	aging	5/34	339/18722	0.000341516	0.0144679	0.0102455	PENK/IGFBP2/CCN2/PRELP/ECRG4	5	the anterior area of TM
GO:0006979	response to oxidative stress	5/34	446/18722	0.00118034	0.027502	0.0194757	ANGPTL7/PENK/FBLN5/SOD3/COL1A1	5	the anterior area of TM
GO:0043410	positive regulation of MAPK cascade	5/34	480/18722	0.00163347	0.0330955	0.0234367	CHI3L1/PLA2G2A/CCN2/THBS1/IGFBP6	5	the anterior area of TM
GO:0043473	pigmentation	8/35	98/18722	8.82598e-12	1.20386e-08	7.9341e-09	PMEL/TYRP1/EDNRB/DCT/TYR/CITED1/MITF/MLPH	8	the near-juxtacanalicular area of TM
GO:0048066	developmental pigmentation	6/35	44/18722	1.82278e-10	1.24314e-07	8.19292e-08	TYRP1/EDNRB/DCT/TYR/CITED1/MITF	6	the near-juxtacanalicular area of TM
GO:0042438	melanin biosynthetic process	5/35	23/18722	5.5663e-10	2.39121e-07	1.57593e-07	PMEL/TYRP1/DCT/TYR/CITED1	5	the near-juxtacanalicular area of TM
GO:0006582	melanin metabolic process	5/35	24/18722	7.02172e-10	2.39121e-07	1.57593e-07	PMEL/TYRP1/DCT/TYR/CITED1	5	the near-juxtacanalicular area of TM
GO:0044550	secondary metabolite biosynthetic process	5/35	25/18722	8.76543e-10	2.39121e-07	1.57593e-07	PMEL/TYRP1/DCT/TYR/CITED1	5	the near-juxtacanalicular area of TM
GO:0019748	secondary metabolic process	6/35	61/18722	1.40171e-09	3.18656e-07	2.10011e-07	PMEL/TYRP1/DCT/TYR/CITED1/CYP1B1	6	the near-juxtacanalicular area of TM
GO:1901617	organic hydroxy compound biosynthetic process	8/35	237/18722	1.02707e-08	2.00131e-06	1.31897e-06	PMEL/TYRP1/DCT/TYR/CITED1/APOE/ASAH1/CYP27A1	8	the near-juxtacanalicular area of TM
GO:0046189	phenol-containing compound biosynthetic process	5/35	45/18722	1.96249e-08	3.34604e-06	2.20522e-06	PMEL/TYRP1/DCT/TYR/CITED1	5	the near-juxtacanalicular area of TM
GO:0046148	pigment biosynthetic process	5/35	62/18722	1.01606e-07	1.5399e-05	1.01488e-05	PMEL/TYRP1/DCT/TYR/CITED1	5	the near-juxtacanalicular area of TM
GO:0042440	pigment metabolic process	5/35	84/18722	4.70694e-07	5.35022e-05	3.52608e-05	PMEL/TYRP1/DCT/TYR/CITED1	5	the near-juxtacanalicular area of TM
GO:0050806	positive regulation of synaptic transmission	6/35	164/18722	5.42198e-07	5.68891e-05	3.74929e-05	S100B/APOE/PTN/GLUL/SERPINE2/RELN	6	the near-juxtacanalicular area of TM
GO:0060291	long-term synaptic potentiation	5/35	99/18722	1.06883e-06	0.000104134	6.863e-05	S100B/APOE/PTN/SERPINE2/RELN	5	the near-juxtacanalicular area of TM
GO:0018958	phenol-containing compound metabolic process	5/35	110/18722	1.80228e-06	0.000163888	0.000108011	PMEL/TYRP1/DCT/TYR/CITED1	5	the near-juxtacanalicular area of TM
GO:0051960	regulation of nervous system development	7/35	443/18722	1.501e-05	0.00121228	0.000798957	DCT/SPP1/S100B/PTN/SERPINE2/RELN/TGM2	7	the near-juxtacanalicular area of TM
GO:0048771	tissue remodeling	5/35	175/18722	1.74295e-05	0.00132077	0.000870455	SPP1/GPNMB/PTN/MITF/TGM2	5	the near-juxtacanalicular area of TM
GO:0048167	regulation of synaptic plasticity	5/35	198/18722	3.15489e-05	0.00226488	0.00149268	S100B/APOE/PTN/SERPINE2/RELN	5	the near-juxtacanalicular area of TM
GO:0050767	regulation of neurogenesis	6/35	364/18722	5.22308e-05	0.00323833	0.00213423	DCT/SPP1/PTN/SERPINE2/RELN/TGM2	6	the near-juxtacanalicular area of TM
GO:0050769	positive regulation of neurogenesis	5/35	225/18722	5.80163e-05	0.00344062	0.00226755	DCT/PTN/SERPINE2/RELN/TGM2	5	the near-juxtacanalicular area of TM
GO:0051962	positive regulation of nervous system development	5/35	272/18722	0.000141755	0.00652297	0.00429898	DCT/PTN/SERPINE2/RELN/TGM2	5	the near-juxtacanalicular area of TM
GO:0050804	modulation of chemical synaptic transmission	6/35	439/18722	0.000146424	0.00652297	0.00429898	S100B/APOE/PTN/GLUL/SERPINE2/RELN	6	the near-juxtacanalicular area of TM
GO:0099177	regulation of trans-synaptic signaling	6/35	440/18722	0.000148249	0.00652297	0.00429898	S100B/APOE/PTN/GLUL/SERPINE2/RELN	6	the near-juxtacanalicular area of TM
GO:0043542	endothelial cell migration	5/35	279/18722	0.000159607	0.00680323	0.00448369	MET/APOE/PTN/GLUL/CYP1B1	5	the near-juxtacanalicular area of TM
GO:0010720	positive regulation of cell development	5/35	298/18722	0.000216805	0.00827555	0.00545402	DCT/PTN/SERPINE2/RELN/TGM2	5	the near-juxtacanalicular area of TM
GO:0031667	response to nutrient levels	6/35	474/18722	0.000221945	0.00827555	0.00545402	SPP1/TYR/APOE/PTN/GLUL/VCAM1	6	the near-juxtacanalicular area of TM
GO:0001667	ameboidal-type cell migration	6/35	475/18722	0.000224483	0.00827555	0.00545402	EDNRB/MET/APOE/PTN/GLUL/CYP1B1	6	the near-juxtacanalicular area of TM
GO:0060326	cell chemotaxis	5/35	310/18722	0.000260249	0.00869714	0.00573187	EDNRB/MET/PTN/NBL1/VCAM1	5	the near-juxtacanalicular area of TM
GO:0008202	steroid metabolic process	5/35	319/18722	0.000296962	0.00913414	0.00601988	SPP1/APOE/ASAH1/CYP27A1/CYP1B1	5	the near-juxtacanalicular area of TM
GO:0016042	lipid catabolic process	5/35	320/18722	0.000301272	0.00913414	0.00601988	SPP1/APOE/ASAH1/CYP27A1/CYP1B1	5	the near-juxtacanalicular area of TM
GO:0030336	negative regulation of cell migration	5/35	344/18722	0.000419762	0.0116848	0.00770089	APOE/PTN/NBL1/MITF/CYP1B1	5	the near-juxtacanalicular area of TM
GO:0006066	alcohol metabolic process	5/35	353/18722	0.000472254	0.0128831	0.00849063	APOE/ASAH1/CYP27A1/CYP1B1/ALDH2	5	the near-juxtacanalicular area of TM
GO:0010631	epithelial cell migration	5/35	357/18722	0.000497115	0.01329	0.0087588	MET/APOE/PTN/GLUL/CYP1B1	5	the near-juxtacanalicular area of TM
GO:2000146	negative regulation of cell motility	5/35	359/18722	0.00050991	0.01329	0.0087588	APOE/PTN/NBL1/MITF/CYP1B1	5	the near-juxtacanalicular area of TM
GO:0090132	epithelium migration	5/35	360/18722	0.0005164	0.01329	0.0087588	MET/APOE/PTN/GLUL/CYP1B1	5	the near-juxtacanalicular area of TM
GO:0090130	tissue migration	5/35	365/18722	0.000549791	0.0138616	0.00913553	MET/APOE/PTN/GLUL/CYP1B1	5	the near-juxtacanalicular area of TM
GO:0051271	negative regulation of cellular component movement	5/35	367/18722	0.000563593	0.0138616	0.00913553	APOE/PTN/NBL1/MITF/CYP1B1	5	the near-juxtacanalicular area of TM
GO:0040013	negative regulation of locomotion	5/35	391/18722	0.000750406	0.0164364	0.0108325	APOE/PTN/NBL1/MITF/CYP1B1	5	the near-juxtacanalicular area of TM
GO:0048732	gland development	5/35	436/18722	0.00122133	0.0244985	0.0161458	TYR/MET/PTN/SERPINE2/TGM2	5	the near-juxtacanalicular area of TM
GO:0010975	regulation of neuron projection development	5/35	445/18722	0.00133712	0.0246464	0.0162433	SPP1/APOE/PTN/RELN/NR2F1	5	the near-juxtacanalicular area of TM
GO:0061564	axon development	5/35	467/18722	0.00165434	0.0278583	0.0183601	SPP1/S100B/APOE/PTN/RELN	5	the near-juxtacanalicular area of TM

## Sheet: S5
Table S5. Genes associated with glaucoma.
Mendelian genes	Risk factors in GWAS	OMIM dataset
ANGPT1	TMCO1	LMX1B
ANGPT2	TXNRD2	ASB10
CPAMD8	CAV1	DGKG
CYP1B1	CAV2	CFTR
FOXC1	ARHGEF12	ABCA1
LOXL1	ATXN2	PAX6
LTBP2		CDH11
MYOC		PDE7B
OPTN		PRKAG2
PITX2		CTTNBP2
TEK		LPP
TBK1		GMDS
		TRIOBP
		FUT8
		HERC2
		MAG
		CHEK2
		ANTXR1
		SH2B3
		CADM2
		FLNA
		ME3
		PYCR1
		ADAMTS17
		AFAP1
		AGK
		ANKH
		ANKLE2
		BEST1
		BICC1
		C14orf39
		CDKN2A
		CDKN2B
		CNTNAP2
		CRPPA
		CRYAA
		CRYBB3
		DAG1
		DDX58
		DNAJC24
		ELOVL5
		ELP4
		ETS1
		EXOC2
		EXOSC2
		FBXO32
		FMNL2
		GAS7
		GRHL2
		LMO7
		MECOM
		MFRP
		MYMK
		MYOF
		NTF4
		OPA1
		PIK3C2A
		PKHD1
		PLCE1
		PNPT1
		POMK
		POU6F2
		PRDM5
		PTCD2
		RAPGEF5
		RBFOX1
		SBF2
		SEMA3C
		SEMA3F
		SGMS2
		SIX1
		SIX6
		SLC44A1
		SLC4A4
		SRBD1
		SUPT3H
		TBC1D20
		TES
		THSD7A
		TMEM181
		TRIM44
		TSC22D2
		WDR36
		WFS1
		XRCC6P1
		ZMIZ1
		ZNF469
		DNM1P35
		CASC20
		CDKN2B-AS1
		LINC02052
		MALAT1
		FAM86A(EEF2KMT)
